# Supplementary material for: Live-cell imaging and analysis of 3D spheroids in hypoxia- and radiotherapy-related research
Source: Clin Transl Radiat Oncol. 2025 Jan 15;51:100920. doi: 10.1016/j.ctro.2025.100920 (PMC11787710; doi:10.1016/j.ctro.2025.100920)
Supplement: Supplementary Data 2 [file mmc2.zip › Image Analysis Script MC38.ijm]

run("Stack to Images");
selectWindow("MC38_0Gy_A1-0001");
rename("BF")
saveAs("Tiff", "C:/Users/Desktop/Spheroids/BF.tif");
close();

selectWindow("MC38_0Gy_A1-0002");
rename("Hoechst")
call("ij.ImagePlus.setDefault16bitRange", 16);
setMinAndMax(0, 43000);
run("Apply LUT");
selectWindow("MC38_0Gy_A1-0003");
rename("PI")
call("ij.ImagePlus.setDefault16bitRange", 16);
setMinAndMax(0, 35000);
run("Apply LUT");
selectWindow("MC38_0Gy_A1-0004");
rename("Hypoxia")
call("ij.ImagePlus.setDefault16bitRange", 16);
setMinAndMax(0, 40000);
run("Apply LUT");

selectWindow("Hoechst");
run("Duplicate...", " ");
setAutoThreshold("Huang");
//run("Threshold...");
setThreshold(12000, 65535, "raw");
setOption("BlackBackground", false);
run("Convert to Mask");
run("Analyze Particles...", "size=18000-Infinity show=Masks add");
selectWindow("Mask of Hoechst-1");
selectWindow("Hoechst");
roiManager("Select", 0);
run("RGB Color");
run("Measure");

run("From ROI Manager");
run("Duplicate...", " ");
saveAs("Jpeg", "C:/Users/Desktop/Spheroids/Hoechst-Mask.jpg");
close();

//setTool("rectangle");
makeRectangle(1404, 192, 102, 87);
run("Measure");
roiManager("Deselect");
roiManager("Delete");
selectWindow("Mask of Hoechst-1");
close();
selectWindow("Hoechst-1");
close();

selectWindow("Hypoxia");
run("Duplicate...", " ");
setAutoThreshold("Huang");
//run("Threshold...");
setThreshold(6000, 65535, "raw");
setOption("BlackBackground", false);
run("Convert to Mask");
run("Analyze Particles...", "size=15000-Infinity show=Masks add");
selectWindow("Mask of Hypoxia-1");
selectWindow("Hypoxia");
roiManager("Select", 0);
run("RGB Color");
run("Measure");

run("From ROI Manager");
run("Duplicate...", " ");
saveAs("Jpeg", "C:/Users/Desktop/Spheroids/Hypoxia-Mask.jpg");
close();

//setTool("rectangle");
makeRectangle(1404, 192, 102, 87);
run("Measure");
roiManager("Deselect");
roiManager("Delete");
selectWindow("Mask of Hypoxia-1");
close();
selectWindow("Hypoxia-1");
close();

selectWindow("PI");
run("Duplicate...", " ");
setAutoThreshold("Huang");
//run("Threshold...");
setThreshold(5500, 65535, "raw");
setOption("BlackBackground", false);
run("Convert to Mask");
run("Analyze Particles...", "size=10000-Infinity show=Masks add");
selectWindow("Mask of PI-1");
selectWindow("PI");
roiManager("Select", 0);
run("RGB Color");
run("Measure");

run("From ROI Manager");
run("Duplicate...", " ");
saveAs("Jpeg", "C:/Users/Desktop/Spheroids/PI-Mask.jpg");
close();

//setTool("rectangle");
makeRectangle(1404, 192, 102, 87);
run("Measure");
roiManager("Deselect");
roiManager("Delete");
selectWindow("Mask of PI-1");
close();
selectWindow("PI-1");
close();

selectWindow("PI");
run("Merge Channels...", "c1=PI c3=Hoechst create keep");
run("RGB Color");
run("Scale Bar...", "width=200 height=12 font=42 color=White background=None location=[Lower Right] bold");
saveAs("Tiff", "C:/Users/Desktop/Spheroids/Hoechst, PI.tif");
run("Merge Channels...", "c1=PI c3=Hoechst c2=Hypoxia  create keep");
run("RGB Color");
run("Scale Bar...", "width=200 height=12 font=42 color=White background=None location=[Lower Right] bold");
saveAs("Tiff", "C:/Users/Desktop/Spheroids/Hoechst, PI, Hypoxia.tif");
run("Merge Channels...", "c3=Hoechst c2=Hypoxia  create keep");
run("RGB Color");
run("Scale Bar...", "width=200 height=12 font=42 color=White background=None location=[Lower Right] bold");
saveAs("Tiff", "C:/Users/Desktop/Spheroids/Hoechst, Hypoxia.tif");

selectWindow("Hoechst");
saveAs("Tiff", "C:/Users/Desktop/Spheroids/Hoechst.tif");
selectWindow("PI");
saveAs("Tiff", "C:/Users/Desktop/Spheroids/PI.tif");
selectWindow("Hypoxia");
saveAs("Tiff", "C:/Users/Desktop/Spheroids/Hypoxia.tif");

selectWindow("Hoechst, PI.tif");
close();
selectWindow("Hoechst, PI, Hypoxia.tif");
close();
selectWindow("Hoechst, Hypoxia.tif");
close();
selectWindow("PI.tif");
close();
selectWindow("Hypoxia.tif");
close();
selectWindow("Hoechst.tif");
close();
