# Supplementary material for: Live-cell imaging and analysis of 3D spheroids in hypoxia- and radiotherapy-related research
Source: Clin Transl Radiat Oncol. 2025 Jan 15;51:100920. doi: 10.1016/j.ctro.2025.100920 (PMC11787710; doi:10.1016/j.ctro.2025.100920)
Supplement: Supplementary Data 3 [file mmc3.zip]

Archive with 1 entries (1 files):
- Image Analysis Script SW620.ijm
