# Supplementary material for: Live-cell imaging and analysis of 3D spheroids in hypoxia- and radiotherapy-related research
Source: Clin Transl Radiat Oncol. 2025 Jan 15;51:100920. doi: 10.1016/j.ctro.2025.100920 (PMC11787710; doi:10.1016/j.ctro.2025.100920)
Supplement: Supplementary Data 3 [file mmc3.zip › Image Analysis Script SW620.ijm]

run("Stack to Images");
selectWindow("SW620_0Gy_A1-0001");
rename("BF")
saveAs("Tiff", "C:/Users/Desktop/Spheroids/BF.tif");
close();

selectWindow("SW620_0Gy_A1-0002");
rename("Hoechst")
call("ij.ImagePlus.setDefault16bitRange", 16);
setMinAndMax(0, 43000);
run("Apply LUT");
selectWindow("SW620_0Gy_A1-0003");
rename("PI")
call("ij.ImagePlus.setDefault16bitRange", 16);
setMinAndMax(0, 10000);
run("Apply LUT");
selectWindow("SW620_0Gy_A1-0004");
rename("Hypoxia")
call("ij.ImagePlus.setDefault16bitRange", 16);
setMinAndMax(0, 60000);
run("Apply LUT");

selectWindow("Hoechst");
run("Duplicate...", " ");
setAutoThreshold("Huang");
//run("Threshold...");
setThreshold(12000, 65535, "raw");
setOption("BlackBackground", false);
run("Convert to Mask");
run("Analyze Particles...", "size=18000-Infinity show=Masks add");
selectWindow("Mask of Hoechst-1");
selectWindow("Hoechst");
roiManager("Select", 0);
run("RGB Color");
run("Measure");

run("From ROI Manager");
run("Duplicate...", " ");
saveAs("Jpeg", "C:/Users/Desktop/Spheroids/Hoechst-Mask.jpg");
close();

//setTool("rectangle");
makeRectangle(1404, 192, 102, 87);
run("Measure");
roiManager("Deselect");
roiManager("Delete");
selectWindow("Mask of Hoechst-1");
close();
selectWindow("Hoechst-1");
close();

selectWindow("Hypoxia");
run("Duplicate...", " ");
setAutoThreshold("Huang");
//run("Threshold...");
setThreshold(5000, 65535, "raw");
setOption("BlackBackground", false);
run("Convert to Mask");
run("Analyze Particles...", "size=15000-Infinity show=Masks  add");
selectWindow("Mask of Hypoxia-1");
selectWindow("Hypoxia");
roiManager("Select", 0);
run("RGB Color");
run("Measure");

run("From ROI Manager");
run("Duplicate...", " ");
saveAs("Jpeg", "C:/Users/Desktop/Spheroids/Hypoxia-Mask.jpg");
close();

//setTool("rectangle");
makeRectangle(1404, 192, 102, 87);
run("Measure");
roiManager("Deselect");
roiManager("Delete");
selectWindow("Mask of Hypoxia-1");
close();
selectWindow("Hypoxia-1");
close();

selectWindow("PI");
run("Duplicate...", " ");
setAutoThreshold("Huang");
//run("Threshold...");
setThreshold(5200, 65535, "raw");
setOption("BlackBackground", false);
run("Convert to Mask");
run("Analyze Particles...", "show=Masks add");

selectWindow("Mask of PI-1");
selectWindow("PI");

count = roiManager("count");
array = newArray(count);
  for (i=0; i<array.length; i++) {
      array[i] = i;}
  
roiManager("select", array);
roiManager("Combine");
run("RGB Color");
run("Measure");

run("From ROI Manager");
run("Duplicate...", " ");
saveAs("Jpeg", "C:/Users/Desktop/Spheroids/PI-Mask.jpg");
close();

//setTool("rectangle");
makeRectangle(1404, 192, 102, 87);
run("Measure");
roiManager("Deselect");
roiManager("Delete");
selectWindow("Mask of PI-1");
close();
selectWindow("PI-1");
close();

selectWindow("PI");
run("Merge Channels...", "c1=PI c3=Hoechst create keep");
run("RGB Color");
run("Scale Bar...", "width=200 height=12 font=42 color=White background=None location=[Lower Right] bold");
saveAs("Tiff", "C:/Users/Desktop/Spheroids/Hoechst, PI.tif");
run("Merge Channels...", "c1=PI c3=Hoechst c2=Hypoxia  create keep");
run("RGB Color");
run("Scale Bar...", "width=200 height=12 font=42 color=White background=None location=[Lower Right] bold");
saveAs("Tiff", "C:/Users/Desktop/Spheroids/Hoechst, PI, Hypoxia.tif");
run("Merge Channels...", "c3=Hoechst c2=Hypoxia  create keep");
run("RGB Color");
run("Scale Bar...", "width=200 height=12 font=42 color=White background=None location=[Lower Right] bold");
saveAs("Tiff", "C:/Users/Desktop/Spheroids/Hoechst, Hypoxia.tif");

selectWindow("Hoechst");
saveAs("Tiff", "C:/Users/Desktop/Spheroids/Hoechst.tif");
selectWindow("PI");
saveAs("Tiff", "C:/Users/Desktop/Spheroids/PI.tif");
selectWindow("Hypoxia");
saveAs("Tiff", "C:/Users/Desktop/Spheroids/Hypoxia.tif");

selectWindow("Hoechst, PI.tif");
close();
selectWindow("Hoechst, PI, Hypoxia.tif");
close();
selectWindow("Hoechst, Hypoxia.tif");
close();
selectWindow("PI.tif");
close();
selectWindow("Hypoxia.tif");
close();
selectWindow("Hoechst.tif");
close();
